# Supplementary material for: Genes Modulating Butyrate Metabolism for Assessing Clinical Prognosis and Responses to Systematic Therapies in Hepatocellular Carcinoma
Source: Biomolecules. 2022 Dec 27;13(1):52. doi: 10.3390/biom13010052 (PMC9856074; doi:10.3390/biom13010052)
Supplement: Supplementary file 1 [file biomolecules-13-00052-s001.zip]

Archive with 1 entries (1 files):
- biomolecules-2082425-supplementary.pdf
